# Supplementary material for: Three new spider species of the genus Pholcus from the Taihang Mountains of China (Araneae, Pholcidae)
Source: Zookeys. 2016 Jun 22;(600):53–74. doi: 10.3897/zookeys.600.7924 (PMC4926681; doi:10.3897/zookeys.600.7924)
Supplement: XML Treatment for Pholcus papillatus [file zookeys.600.7924-treatment2.xml]

<!DOCTYPE tp:taxon-treatment
  PUBLIC "-//TaxonX//DTD Taxonomic Treatment Publishing DTD v0 20100105//EN" "tax-treatment-NSO.dtd">
<tp:taxon-treatment xmlns:tp="http://www.plazi.org/taxpub"><tp:treatment-meta><kwd-group><label>Taxon classification</label><kwd><named-content content-type="kingdom">Animalia</named-content></kwd><kwd><named-content content-type="order">Araneae</named-content></kwd><kwd><named-content content-type="family">Pholcidae</named-content></kwd></kwd-group><mixed-citation publication-type="journal"><person-group><name><surname>Zhang</surname><given-names>Bao-Shi</given-names></name><name><surname>Zhang</surname><given-names>Feng</given-names></name><name><surname>Liu</surname><given-names>Jing-Ze</given-names></name></person-group><article-title>Three new spider species of the genus <italic><tp:taxon-name><tp:taxon-name-part taxon-name-part-type="genus">Pholcus</tp:taxon-name-part></tp:taxon-name></italic> from the Taihang Mountains of China (<tp:taxon-name><tp:taxon-name-part taxon-name-part-type="order">Araneae</tp:taxon-name-part></tp:taxon-name>, <tp:taxon-name><tp:taxon-name-part taxon-name-part-type="family">Pholcidae</tp:taxon-name-part></tp:taxon-name>)</article-title><source>Zookeys</source><day>22</day><month>6</month><year>2016</year><volume>2016</volume><issue>600</issue><fpage>53</fpage><lpage>74</lpage><pub-id pub-id-type="doi">10.3897/zookeys.600.7924</pub-id></mixed-citation></tp:treatment-meta><tp:nomenclature><tp:taxon-name>
              <tp:taxon-name-part taxon-name-part-type="genus">Pholcus</tp:taxon-name-part>
              <tp:taxon-name-part taxon-name-part-type="species">papillatus</tp:taxon-name-part>
              <object-id xmlns:xlink="http://www.w3.org/1999/xlink" content-type="zoobank" xlink:type="simple">http://zoobank.org/3557D5D5-09B8-4733-BE13-767A8078CB1C</object-id>
            </tp:taxon-name><tp:taxon-status xmlns:xlink="http://www.w3.org/1999/xlink" xlink:type="simple">sp. n.</tp:taxon-status><xref ref-type="fig" rid="F1">Figs 1</xref><xref ref-type="fig" rid="F2">, 2</xref><xref ref-type="fig" rid="F3">, 3</xref><xref ref-type="fig" rid="F4">, 4</xref></tp:nomenclature><tp:treatment-sec sec-type="type material"><title>Type material.</title><p>
              <bold>Holotype</bold>: male (<abbrev xmlns:xlink="http://www.w3.org/1999/xlink" content-type="institution" xlink:title="Museum of Hebei University, Baoding, P. R. China" xlink:type="simple">MHBU</abbrev>), CHINA: Hebei Province, Fuping County, Longquanguan Town, Liaodaobei Village, <named-content xmlns:xlink="http://www.w3.org/1999/xlink" content-type="dwc:verbatimCoordinates" xlink:type="simple"><named-content content-type="geo-json" specific-use="{&#34;type&#34;:&#34;Point&#34;,&#34;coordinates&#34;:[114.283333,38.266667]}" xlink:type="simple">38°16'N, 114°17'E</named-content></named-content>, alt. 1700 m, 6 August 2014, B.S. Zhang leg. <bold>Paratypes</bold>: 1 male and 3 females (<abbrev xmlns:xlink="http://www.w3.org/1999/xlink" content-type="institution" xlink:title="Museum of Hebei University, Baoding, P. R. China" xlink:type="simple">MHBU</abbrev>), same data as in holotype.</p></tp:treatment-sec><tp:treatment-sec sec-type="etymology"><title>Etymology.</title><p>The specific name is from Latin word “<italic>papillatus</italic>”, in reference to the shape of epigynal apophysis; adjective.</p></tp:treatment-sec><tp:treatment-sec sec-type="diagnosis"><title>Diagnosis.</title><p>Narrow, long pseudo-appendix originating from the uncus (Fig. <xref ref-type="fig" rid="F2">2B</xref>). Distinguished from similar species with a pseudo-appendix by: palpal bulb with longer uncus, procursus with one spine-shaped projection and one hook-shaped membranous projection on tip (Figs <xref ref-type="fig" rid="F1">1A–D</xref>, <xref ref-type="fig" rid="F2">2A–B</xref>, <xref ref-type="fig" rid="F3">3A–D</xref>). The females of the new species are distinguished from females of similar species by the larger teat-shaped epigynal apophysis (Figs <xref ref-type="fig" rid="F2">2E</xref>, <xref ref-type="fig" rid="F4">4F</xref>).</p><fig id="F1" position="float" orientation="portrait"><label>Figure 1.</label><caption><p>
          <italic><tp:taxon-name><tp:taxon-name-part taxon-name-part-type="genus">Pholcus</tp:taxon-name-part> <tp:taxon-name-part taxon-name-part-type="species">papillatus</tp:taxon-name-part></tp:taxon-name></italic> sp. n., male holotype. <bold>A–B</bold> Pedipalpus (<bold>A</bold> prolateral view <bold>B</bold> retrolateral view) <bold>C–D</bold> Distal part of procursus (<bold>C</bold> prolateral view <bold>D</bold> retrolateral view). Scale bars: 0.2 mm (<bold>C, D</bold>); 0.5 mm (<bold>A, B</bold>).</p></caption><graphic xmlns:xlink="http://www.w3.org/1999/xlink" xlink:href="zookeys-600-053-g001.jpg" position="float" orientation="portrait" xlink:type="simple" id="oo_93167.jpg"/></fig><fig id="F2" position="float" orientation="portrait"><label>Figure 2.</label><caption><p>
          <italic><tp:taxon-name><tp:taxon-name-part taxon-name-part-type="genus">Pholcus</tp:taxon-name-part> <tp:taxon-name-part taxon-name-part-type="species">papillatus</tp:taxon-name-part></tp:taxon-name></italic> sp. n., male holotype (<bold>A–D</bold>) and female paratype (<bold>E–F</bold>). <bold>A–B</bold> Bulb and uncus (<bold>A</bold> prolateral view <bold>B</bold> retrolateral view) <bold>C–D</bold> Chelicerae (<bold>C</bold> frontal view <bold>D</bold> lateral view) <bold>E</bold> Epigynum, ventral view <bold>F</bold> Vulva, dorsal view. Scale bars: 0.2 mm.</p></caption><graphic xmlns:xlink="http://www.w3.org/1999/xlink" xlink:href="zookeys-600-053-g002.jpg" position="float" orientation="portrait" xlink:type="simple" id="oo_93168.jpg"/></fig><fig id="F3" position="float" orientation="portrait"><label>Figure 3.</label><caption><p>
          <italic><tp:taxon-name><tp:taxon-name-part taxon-name-part-type="genus">Pholcus</tp:taxon-name-part> <tp:taxon-name-part taxon-name-part-type="species">papillatus</tp:taxon-name-part></tp:taxon-name></italic> sp. n., male holotype. <bold>A–B</bold> Pedipalpus (<bold>A</bold> prolateral view <bold>B</bold> retrolateral view) <bold>C–D</bold> Distal part of procursus (<bold>C</bold> prolateral view <bold>D</bold> retrolateral view). Scale bars: 0.2 mm.</p></caption><graphic xmlns:xlink="http://www.w3.org/1999/xlink" xlink:href="zookeys-600-053-g003.jpg" position="float" orientation="portrait" xlink:type="simple" id="oo_93169.jpg"/></fig><fig id="F4" position="float" orientation="portrait"><label>Figure 4.</label><caption><p>
          <italic><tp:taxon-name><tp:taxon-name-part taxon-name-part-type="genus">Pholcus</tp:taxon-name-part> <tp:taxon-name-part taxon-name-part-type="species">papillatus</tp:taxon-name-part></tp:taxon-name></italic> sp. n., male holotype (<bold>A–E</bold>) and female paratype (<bold>F–G</bold>). <bold>A–C</bold> Habitus (<bold>A</bold> dorsal view <bold>B</bold> lateral view <bold>C</bold> ventral view) <bold>D–E</bold> Chelicerae (D, frontal view <bold>E</bold> lateral view) <bold>F</bold> Epigynum, ventral view <bold>G</bold> Vulva, dorsal view. Scale bars: 0.2 mm (<bold>D–G</bold>); 1.0 mm (<bold>A–C</bold>).</p></caption><graphic xmlns:xlink="http://www.w3.org/1999/xlink" xlink:href="zookeys-600-053-g004.jpg" position="float" orientation="portrait" xlink:type="simple" id="oo_93170.jpg"/></fig></tp:treatment-sec><tp:treatment-sec sec-type="description"><title>Description.</title><p>
              <bold>Male</bold> (holotype): Total length 4.90 (5.10 with clypeus), prosoma 1.40 long, 1.52 wide, opisthosoma 3.36 long, 1.68 wide. Habitus as in Fig. <xref ref-type="fig" rid="F4">4A–C</xref>. Dorsal shield of prosoma pale grey, with dark brown radiated stripes and bands marginally; thoracic groove distinct; ocular area elevated, with short eye-stalks; ocular area yellow-brown, with a median dark brown band and two lateral dark brown bands beside PLEs, dorsal prosoma and ocular area both with dispersed dark brown spots, of them, two distinct spots behind PMEs; clypeus 0.23 high, dark brown, with light margin. Diameter <abbrev xmlns:xlink="http://www.w3.org/1999/xlink" xlink:title="anterior median eye" xlink:type="simple">AME</abbrev> 0.08, <abbrev xmlns:xlink="http://www.w3.org/1999/xlink" xlink:title="anterior lateral eye" xlink:type="simple">ALE</abbrev> 0.13, <abbrev xmlns:xlink="http://www.w3.org/1999/xlink" xlink:title="posterior median eye" xlink:type="simple">PME</abbrev> 0.12, <abbrev xmlns:xlink="http://www.w3.org/1999/xlink" xlink:title="posterior lateral eye" xlink:type="simple">PLE</abbrev> 0.13. Distance <abbrev xmlns:xlink="http://www.w3.org/1999/xlink" xlink:title="anterior median eye" xlink:type="simple">AME</abbrev>-<abbrev xmlns:xlink="http://www.w3.org/1999/xlink" xlink:title="anterior median eye" xlink:type="simple">AME</abbrev> 0.07, <abbrev xmlns:xlink="http://www.w3.org/1999/xlink" xlink:title="anterior median eye" xlink:type="simple">AME</abbrev>-<abbrev xmlns:xlink="http://www.w3.org/1999/xlink" xlink:title="anterior lateral eye" xlink:type="simple">ALE</abbrev> 0.10, <abbrev xmlns:xlink="http://www.w3.org/1999/xlink" xlink:title="posterior median eye" xlink:type="simple">PME</abbrev>-<abbrev xmlns:xlink="http://www.w3.org/1999/xlink" xlink:title="posterior median eye" xlink:type="simple">PME</abbrev> 0.24, <abbrev xmlns:xlink="http://www.w3.org/1999/xlink" xlink:title="posterior median eye" xlink:type="simple">PME</abbrev>-<abbrev xmlns:xlink="http://www.w3.org/1999/xlink" xlink:title="posterior lateral eye" xlink:type="simple">PLE</abbrev> 0.04, <abbrev xmlns:xlink="http://www.w3.org/1999/xlink" xlink:title="anterior lateral eye" xlink:type="simple">ALE</abbrev>-<abbrev xmlns:xlink="http://www.w3.org/1999/xlink" xlink:title="anterior lateral eye" xlink:type="simple">ALE</abbrev> 0.62, <abbrev xmlns:xlink="http://www.w3.org/1999/xlink" xlink:title="posterior lateral eye" xlink:type="simple">PLE</abbrev>-<abbrev xmlns:xlink="http://www.w3.org/1999/xlink" xlink:title="posterior lateral eye" xlink:type="simple">PLE</abbrev> 0.78. <abbrev xmlns:xlink="http://www.w3.org/1999/xlink" xlink:title="median ocular area" xlink:type="simple">MOA</abbrev> 0.23 long, front width 0.23, back width 0.46. Chelicerae as in Figs <xref ref-type="fig" rid="F2">2C–D</xref> and <xref ref-type="fig" rid="F4">4D–E</xref>, with pair of black apophyses distally, pair of unsclerotized, small and nearly nipple-shaped apophyses proximolaterally and frontally. Labium and endites dark brown, distal part pale, labium wider than long (0.32/0.15). Sternum wider than long (1.04/0.77), dark brown, median part of sternum light. Legs long, brown, but dark brown on proximal parts of tibiae, and on distal parts of femora and tibiae, with whitish on subdistal parts of femora and tibiae. Measurements of legs: I 36.78 (9.59 + 0.59 + 9.69 + 15.43 + 1.48), II 26.81 (7.37 + 0.55 + 5.89 + 11.61 + 1.39), III 22.46 (6.55 + 0.61 + 5.42 + 8.59 + 1.29), IV 24.58 (7.06 + 0.53 + 5.74 + 9.89 + 1.36); tibia I L/d: 62. Leg formula: 1243. Opisthosoma pale grey, with dark spots dorsally and laterally. Pedipalpi illustrated in Figs <xref ref-type="fig" rid="F1">1A–D</xref> and <xref ref-type="fig" rid="F3">3A–D</xref>; trochanter with a long ventral apophysis; tibia with a small projection prolaterally; procursus simple proximally and complex distally, dorsal spines present; uncus with a pseudo-appendix, the tip of uncus long and bent; embolus weakly sclerotized.</p><p>
              <bold>Female.</bold> Generaly similar to male. One specimen measured: total length 4.58 (4.80 with clypeus), prosoma 1.34 long, 1.46 wide, opisthosoma 3.09 long, 1.44 wide. clypeus 0.23 high. Diameter <abbrev xmlns:xlink="http://www.w3.org/1999/xlink" xlink:title="anterior median eye" xlink:type="simple">AME</abbrev> 0.06, <abbrev xmlns:xlink="http://www.w3.org/1999/xlink" xlink:title="anterior lateral eye" xlink:type="simple">ALE</abbrev> 0.10, <abbrev xmlns:xlink="http://www.w3.org/1999/xlink" xlink:title="posterior median eye" xlink:type="simple">PME</abbrev> 0.09, <abbrev xmlns:xlink="http://www.w3.org/1999/xlink" xlink:title="posterior lateral eye" xlink:type="simple">PLE</abbrev> 0.11. Distance <abbrev xmlns:xlink="http://www.w3.org/1999/xlink" xlink:title="anterior median eye" xlink:type="simple">AME</abbrev>-<abbrev xmlns:xlink="http://www.w3.org/1999/xlink" xlink:title="anterior median eye" xlink:type="simple">AME</abbrev> 0.08, <abbrev xmlns:xlink="http://www.w3.org/1999/xlink" xlink:title="anterior median eye" xlink:type="simple">AME</abbrev>-<abbrev xmlns:xlink="http://www.w3.org/1999/xlink" xlink:title="anterior lateral eye" xlink:type="simple">ALE</abbrev> 0.07, <abbrev xmlns:xlink="http://www.w3.org/1999/xlink" xlink:title="posterior median eye" xlink:type="simple">PME</abbrev>-<abbrev xmlns:xlink="http://www.w3.org/1999/xlink" xlink:title="posterior median eye" xlink:type="simple">PME</abbrev> 0.19, <abbrev xmlns:xlink="http://www.w3.org/1999/xlink" xlink:title="posterior median eye" xlink:type="simple">PME</abbrev>-<abbrev xmlns:xlink="http://www.w3.org/1999/xlink" xlink:title="posterior lateral eye" xlink:type="simple">PLE</abbrev> 0.04, <abbrev xmlns:xlink="http://www.w3.org/1999/xlink" xlink:title="anterior lateral eye" xlink:type="simple">ALE</abbrev>-<abbrev xmlns:xlink="http://www.w3.org/1999/xlink" xlink:title="anterior lateral eye" xlink:type="simple">ALE</abbrev> 0.50, <abbrev xmlns:xlink="http://www.w3.org/1999/xlink" xlink:title="posterior lateral eye" xlink:type="simple">PLE</abbrev>-<abbrev xmlns:xlink="http://www.w3.org/1999/xlink" xlink:title="posterior lateral eye" xlink:type="simple">PLE</abbrev> 0.64. <abbrev xmlns:xlink="http://www.w3.org/1999/xlink" xlink:title="median ocular area" xlink:type="simple">MOA</abbrev> 0.24 long, front width 0.18, back width 0.39. labium wider than long (0.31/0.18). Sternum wider than long (1.00/0.74). Measurements of legs: I 36.60 (9.55 + 0.58 + 9.59 + 15.41 + 1.47), II 26.66 (7.33 + 0.54 + 5.88 + 11.54 + 1.37), III 22.32 (6.51 + 0.58 + 5.38 + 8.58 + 1.27), IV 24.49 (7.01 + 0.52 + 5.72 + 9.88 + 1.36); tibia I L/d: 60. Leg formula: 1243. Epigynum (Figs <xref ref-type="fig" rid="F2">2E</xref> and <xref ref-type="fig" rid="F4">4F</xref>) brown, roughly triangular, with distinct patterns and a teat-shaped apophysis on the top. Dorsal view of vulva (Figs <xref ref-type="fig" rid="F2">2F</xref> and <xref ref-type="fig" rid="F4">4G</xref>) with a rainbow-shaped, sclerotized arch anteriorly and two long ovoid pore plates, and a nearly meniscate sclerite.</p></tp:treatment-sec><tp:treatment-sec sec-type="variation"><title>Variation.</title><p>Male: Total body length: 4.58, 4.90. Tibia I (n = 2): 8.96, 9.59 (mean: 9.28). Female: Total body length: 4.58, 4.63, 4.81. Tibia I (n = 3): 9.55, 9.70, 9.78 (mean 9.68).</p></tp:treatment-sec><tp:treatment-sec sec-type="distribution"><title>Distribution.</title><p>Only known from the type locality.</p></tp:treatment-sec><tp:treatment-sec sec-type="remarks"><title>Remarks.</title><p>The females also resemble <italic><tp:taxon-name><tp:taxon-name-part taxon-name-part-type="genus">Pholcus</tp:taxon-name-part> <tp:taxon-name-part taxon-name-part-type="species">foliaceus</tp:taxon-name-part></tp:taxon-name></italic> Peng &amp; Zhang, 2013, but can be distinguished by the precurved margin of anterior plate of the epigynum and the long ovoid pore plates (Figs <xref ref-type="fig" rid="F2">2E–F</xref>, <xref ref-type="fig" rid="F4">4F–G</xref>).</p></tp:treatment-sec></tp:taxon-treatment>
