# Supplementary material for: Three new spider species of the genus Pholcus from the Taihang Mountains of China (Araneae, Pholcidae)
Source: Zookeys. 2016 Jun 22;(600):53–74. doi: 10.3897/zookeys.600.7924 (PMC4926681; doi:10.3897/zookeys.600.7924)
Supplement: XML Treatment for Pholcus curvus [file zookeys.600.7924-treatment3.xml]

<!DOCTYPE tp:taxon-treatment
  PUBLIC "-//TaxonX//DTD Taxonomic Treatment Publishing DTD v0 20100105//EN" "tax-treatment-NSO.dtd">
<tp:taxon-treatment xmlns:tp="http://www.plazi.org/taxpub"><tp:treatment-meta><kwd-group><label>Taxon classification</label><kwd><named-content content-type="kingdom">Animalia</named-content></kwd><kwd><named-content content-type="order">Araneae</named-content></kwd><kwd><named-content content-type="family">Pholcidae</named-content></kwd></kwd-group><mixed-citation publication-type="journal"><person-group><name><surname>Zhang</surname><given-names>Bao-Shi</given-names></name><name><surname>Zhang</surname><given-names>Feng</given-names></name><name><surname>Liu</surname><given-names>Jing-Ze</given-names></name></person-group><article-title>Three new spider species of the genus <italic><tp:taxon-name><tp:taxon-name-part taxon-name-part-type="genus">Pholcus</tp:taxon-name-part></tp:taxon-name></italic> from the Taihang Mountains of China (<tp:taxon-name><tp:taxon-name-part taxon-name-part-type="order">Araneae</tp:taxon-name-part></tp:taxon-name>, <tp:taxon-name><tp:taxon-name-part taxon-name-part-type="family">Pholcidae</tp:taxon-name-part></tp:taxon-name>)</article-title><source>Zookeys</source><day>22</day><month>6</month><year>2016</year><volume>2016</volume><issue>600</issue><fpage>53</fpage><lpage>74</lpage><pub-id pub-id-type="doi">10.3897/zookeys.600.7924</pub-id></mixed-citation></tp:treatment-meta><tp:nomenclature><tp:taxon-name>
              <tp:taxon-name-part taxon-name-part-type="genus">Pholcus</tp:taxon-name-part>
              <tp:taxon-name-part taxon-name-part-type="species">curvus</tp:taxon-name-part>
              <object-id xmlns:xlink="http://www.w3.org/1999/xlink" content-type="zoobank" xlink:type="simple">http://zoobank.org/81E106FA-EB6F-4ACB-89E8-1ECD43AD0E3C</object-id>
            </tp:taxon-name><tp:taxon-status xmlns:xlink="http://www.w3.org/1999/xlink" xlink:type="simple">sp. n.</tp:taxon-status><xref ref-type="fig" rid="F5">Figs 5</xref><xref ref-type="fig" rid="F6">, 6</xref><xref ref-type="fig" rid="F7">, 7</xref><xref ref-type="fig" rid="F8">, 8</xref><!--PageBreak--><!--PageBreak--><!--PageBreak--><!--PageBreak--><!--PageBreak--></tp:nomenclature><tp:treatment-sec sec-type="type material"><title>Type material.</title><p>
              <bold>Holotype</bold>: male (<abbrev xmlns:xlink="http://www.w3.org/1999/xlink" content-type="institution" xlink:title="Museum of Hebei University, Baoding, P. R. China" xlink:type="simple">MHBU</abbrev>), CHINA: Hebei Province, Fuping County, Longquanguan Town, Heiyagou Village, <named-content xmlns:xlink="http://www.w3.org/1999/xlink" content-type="dwc:verbatimCoordinates" xlink:type="simple"><named-content content-type="geo-json" specific-use="{&#34;type&#34;:&#34;Point&#34;,&#34;coordinates&#34;:[114.083333,38.266667]}" xlink:type="simple">38°16'N, 114°05'E</named-content></named-content>, alt. 900 m, 5 August 2014, B.S. Zhang leg. <bold>Paratypes</bold>: 2 males and 8 females (<abbrev xmlns:xlink="http://www.w3.org/1999/xlink" content-type="institution" xlink:title="Museum of Hebei University, Baoding, P. R. China" xlink:type="simple">MHBU</abbrev>), same data as in holotype.</p></tp:treatment-sec><tp:treatment-sec sec-type="etymology"><title>Etymology.</title><p>The specific name is from the Latin word “<italic>curvus</italic>”, in reference to the shape of the palpal uncus; adjective.</p></tp:treatment-sec><tp:treatment-sec sec-type="diagnosis"><title>Diagnosis.</title><p>Distinguished by the S-shaped tip of uncus, the long and curve beak-shaped tip of the procursus, the hat-shaped membranous projection near tip, the small and almost quadrate-shaped epigynal apophysis (Figs <xref ref-type="fig" rid="F5">5A–D</xref>, <xref ref-type="fig" rid="F7">7A–D</xref>, <xref ref-type="fig" rid="F6">6E</xref>, <xref ref-type="fig" rid="F8">8F</xref>).</p><fig id="F5" position="float" orientation="portrait"><label>Figure 5.</label><caption><p>
          <italic><tp:taxon-name><tp:taxon-name-part taxon-name-part-type="genus">Pholcus</tp:taxon-name-part> <tp:taxon-name-part taxon-name-part-type="species">curvus</tp:taxon-name-part></tp:taxon-name></italic> sp. n., male holotype. <bold>A–B</bold> Pedipalpus (<bold>A</bold> prolateral view <bold>B</bold> retrolateral view) <bold>C–D</bold> Distal part of procursus (<bold>C</bold> prolateral view <bold>D</bold> retrolateral view). Scale bars: 0.2 mm.</p></caption><graphic xmlns:xlink="http://www.w3.org/1999/xlink" xlink:href="zookeys-600-053-g005.jpg" position="float" orientation="portrait" xlink:type="simple" id="oo_93171.jpg"/></fig><fig id="F6" position="float" orientation="portrait"><label>Figure 6.</label><caption><p>
          <italic><tp:taxon-name><tp:taxon-name-part taxon-name-part-type="genus">Pholcus</tp:taxon-name-part> <tp:taxon-name-part taxon-name-part-type="species">curvus</tp:taxon-name-part></tp:taxon-name></italic> sp. n., male holotype (<bold>A–D</bold>) and female paratype (<bold>E–F</bold>). <bold>A–B</bold> Bulb and uncus (<bold>A</bold> prolateral view <bold>B</bold> retrolateral view) <bold>C–D</bold> Chelicerae (<bold>C</bold> frontal view <bold>D</bold> lateral view) <bold>E</bold> Epigynum, ventral view <bold>F</bold> Vulva, dorsal view. Scale bars: 0.1 mm (<bold>A, B</bold>); 0.2 mm (<bold>C–F</bold>).</p></caption><graphic xmlns:xlink="http://www.w3.org/1999/xlink" xlink:href="zookeys-600-053-g006.jpg" position="float" orientation="portrait" xlink:type="simple" id="oo_93172.jpg"/></fig><fig id="F7" position="float" orientation="portrait"><label>Figure 7.</label><caption><p>
          <italic><tp:taxon-name><tp:taxon-name-part taxon-name-part-type="genus">Pholcus</tp:taxon-name-part> <tp:taxon-name-part taxon-name-part-type="species">curvus</tp:taxon-name-part></tp:taxon-name></italic> sp. n., male holotype. <bold>A–B</bold> Pedipalpus (<bold>A</bold> prolateral view <bold>B</bold> retrolateral view) <bold>C–D</bold> Distal part of procursus (<bold>C</bold> prolateral view <bold>D</bold> retrolateral view). Scale bars: 0.2 mm.</p></caption><graphic xmlns:xlink="http://www.w3.org/1999/xlink" xlink:href="zookeys-600-053-g007.jpg" position="float" orientation="portrait" xlink:type="simple" id="oo_93173.jpg"/></fig><fig id="F8" position="float" orientation="portrait"><label>Figure 8.</label><caption><p>
          <italic><tp:taxon-name><tp:taxon-name-part taxon-name-part-type="genus">Pholcus</tp:taxon-name-part> <tp:taxon-name-part taxon-name-part-type="species">curvus</tp:taxon-name-part></tp:taxon-name></italic> sp. n., male holotype (<bold>A–E</bold>) and female paratype (<bold>F–G</bold>). <bold>A–C</bold> Habitus (<bold>A</bold> dorsal view <bold>B</bold> lateral view <bold>C</bold> ventral view) <bold>D–E</bold> Chelicerae (<bold>D</bold> frontal view <bold>E</bold> lateral view) <bold>F</bold> Epigynum, ventral view <bold>G</bold> Vulva, dorsal view. Scale bars: 0.2 mm (<bold>D–G</bold>); 1.0 mm (<bold>A–C</bold>).</p></caption><graphic xmlns:xlink="http://www.w3.org/1999/xlink" xlink:href="zookeys-600-053-g008.jpg" position="float" orientation="portrait" xlink:type="simple" id="oo_93174.jpg"/></fig></tp:treatment-sec><tp:treatment-sec sec-type="description"><title>Description.</title><p>Male (holotype): Total length 4.50 (4.63 with clypeus), prosoma 1.36 long, 1.41 wide, opisthosoma 2.85 long, 1.24 wide. Habitus as in Fig. <xref ref-type="fig" rid="F8">8A–C</xref>. Dorsal shield of prosoma pale grey, with brown radiated stripes and bands marginally; thoracic groove distinct; ocular area elevated, with short eye-stalks; ocular area yellow-brown, with a median brown band and two lateral brown bands beside PLEs, dorsal prosoma and ocular area both with dispersed brown spots, of them, two distinct spots behind PMEs; clypeus 0.20 high, brown. Diameter <abbrev xmlns:xlink="http://www.w3.org/1999/xlink" xlink:title="anterior median eye" xlink:type="simple">AME</abbrev> 0.07, <abbrev xmlns:xlink="http://www.w3.org/1999/xlink" xlink:title="anterior lateral eye" xlink:type="simple">ALE</abbrev> 0.08, <abbrev xmlns:xlink="http://www.w3.org/1999/xlink" xlink:title="posterior median eye" xlink:type="simple">PME</abbrev> 0.15, <abbrev xmlns:xlink="http://www.w3.org/1999/xlink" xlink:title="posterior lateral eye" xlink:type="simple">PLE</abbrev> 0.13. Distance <abbrev xmlns:xlink="http://www.w3.org/1999/xlink" xlink:title="anterior median eye" xlink:type="simple">AME</abbrev>-<abbrev xmlns:xlink="http://www.w3.org/1999/xlink" xlink:title="anterior median eye" xlink:type="simple">AME</abbrev> 0.06, <abbrev xmlns:xlink="http://www.w3.org/1999/xlink" xlink:title="anterior median eye" xlink:type="simple">AME</abbrev>-<abbrev xmlns:xlink="http://www.w3.org/1999/xlink" xlink:title="anterior lateral eye" xlink:type="simple">ALE</abbrev> 0.05, <abbrev xmlns:xlink="http://www.w3.org/1999/xlink" xlink:title="posterior median eye" xlink:type="simple">PME</abbrev>-<abbrev xmlns:xlink="http://www.w3.org/1999/xlink" xlink:title="posterior median eye" xlink:type="simple">PME</abbrev> 0.24, <abbrev xmlns:xlink="http://www.w3.org/1999/xlink" xlink:title="posterior median eye" xlink:type="simple">PME</abbrev>-<abbrev xmlns:xlink="http://www.w3.org/1999/xlink" xlink:title="posterior lateral eye" xlink:type="simple">PLE</abbrev> 0.06, <abbrev xmlns:xlink="http://www.w3.org/1999/xlink" xlink:title="anterior lateral eye" xlink:type="simple">ALE</abbrev>-<abbrev xmlns:xlink="http://www.w3.org/1999/xlink" xlink:title="anterior lateral eye" xlink:type="simple">ALE</abbrev> 0.49, <abbrev xmlns:xlink="http://www.w3.org/1999/xlink" xlink:title="posterior lateral eye" xlink:type="simple">PLE</abbrev>-<abbrev xmlns:xlink="http://www.w3.org/1999/xlink" xlink:title="posterior lateral eye" xlink:type="simple">PLE</abbrev> 0.62. <abbrev xmlns:xlink="http://www.w3.org/1999/xlink" xlink:title="median ocular area" xlink:type="simple">MOA</abbrev> 0.24 long, front width 0.22, back width 0.42. Chelicerae as in Figs <xref ref-type="fig" rid="F6">6C–D</xref> and <xref ref-type="fig" rid="F8">8D–E</xref>, with pair of black apophyses, pair of unsclerotized thumb-shaped apophyses proximolaterally, and pair of nearly long finger-shaped apophyses frontally. Labium and endites brown, distal part pale, labium wider than long (0.32/0.17). Sternum wider than long (1.00/0.72), brown, median part of <!--PageBreak--><!--PageBreak--><!--PageBreak--><!--PageBreak--><!--PageBreak-->sternum light. Legs long, brown, with two dark brown ring spots on proximal parts of femora and four dark brown ring spots on tibiae. Measurements of legs: I 33.98 (9.57 + 0.53 + 9.23 + 13.23 + 1.42), II 24.63 (6.96 + 0.58 + 6.30 + 9.49 + 1.30), III 17.75 (5.22 + 0.41 + 4.32 + 6.79 + 1.01), IV 23.52 (6.90 + 0.47 + 5.89 + 9.16 + 1.10); tibia I L/d: 60. Leg formula: 1243. Opisthosoma pale grey, with dark spots dorsally and laterally. Pedipalpi as in Figs <xref ref-type="fig" rid="F5">5A–D</xref> and <xref ref-type="fig" rid="F7">7A–D</xref>; trochanter with a moderate ventral apophysis; proximal femur with a small apophysis retrolaterally; tibia with a sheet-shaped projection prolaterally; procursus simple and tip with a narrow process, dorsal spines present; uncus long and bent, with a scaly edge; embolus weakly sclerotized.</p><p>
              <bold>Female.</bold> Generaly similar to the male. One specimens measured: total length 5.09 (5.26 with clypeus), prosoma 1.27 long, 1.52 wide, opisthosoma 3.59 long, 1.61 wide, clypeus 0.20 high. Diameter <abbrev xmlns:xlink="http://www.w3.org/1999/xlink" xlink:title="anterior median eye" xlink:type="simple">AME</abbrev> 0.08, <abbrev xmlns:xlink="http://www.w3.org/1999/xlink" xlink:title="anterior lateral eye" xlink:type="simple">ALE</abbrev> 0.10, <abbrev xmlns:xlink="http://www.w3.org/1999/xlink" xlink:title="posterior median eye" xlink:type="simple">PME</abbrev> 0.13, <abbrev xmlns:xlink="http://www.w3.org/1999/xlink" xlink:title="posterior lateral eye" xlink:type="simple">PLE</abbrev> 0.12. Distance <abbrev xmlns:xlink="http://www.w3.org/1999/xlink" xlink:title="anterior median eye" xlink:type="simple">AME</abbrev>-<abbrev xmlns:xlink="http://www.w3.org/1999/xlink" xlink:title="anterior median eye" xlink:type="simple">AME</abbrev> 0.07, <abbrev xmlns:xlink="http://www.w3.org/1999/xlink" xlink:title="anterior median eye" xlink:type="simple">AME</abbrev>-<abbrev xmlns:xlink="http://www.w3.org/1999/xlink" xlink:title="anterior lateral eye" xlink:type="simple">ALE</abbrev> 0.07, <abbrev xmlns:xlink="http://www.w3.org/1999/xlink" xlink:title="posterior median eye" xlink:type="simple">PME</abbrev>-<abbrev xmlns:xlink="http://www.w3.org/1999/xlink" xlink:title="posterior median eye" xlink:type="simple">PME</abbrev> 0.17, <abbrev xmlns:xlink="http://www.w3.org/1999/xlink" xlink:title="posterior median eye" xlink:type="simple">PME</abbrev>-<abbrev xmlns:xlink="http://www.w3.org/1999/xlink" xlink:title="posterior lateral eye" xlink:type="simple">PLE</abbrev> 0.05, <abbrev xmlns:xlink="http://www.w3.org/1999/xlink" xlink:title="anterior lateral eye" xlink:type="simple">ALE</abbrev>-<abbrev xmlns:xlink="http://www.w3.org/1999/xlink" xlink:title="anterior lateral eye" xlink:type="simple">ALE</abbrev> 0.45, <abbrev xmlns:xlink="http://www.w3.org/1999/xlink" xlink:title="posterior lateral eye" xlink:type="simple">PLE</abbrev>-<abbrev xmlns:xlink="http://www.w3.org/1999/xlink" xlink:title="posterior lateral eye" xlink:type="simple">PLE</abbrev> 0.59. <abbrev xmlns:xlink="http://www.w3.org/1999/xlink" xlink:title="median ocular area" xlink:type="simple">MOA</abbrev> 0.25 long, front width 0.14, back width 0.36. Labium wider than long (0.31/0.17). Sternum wider than long (1.05/0.79). Measurements of legs: I 32.15 (7.99 + 0.55 + 8.09 + 13.42 + 2.10), II 20.24 (6.31 + 0.42 + 5.60 + 6.55 + 1.36), III 17.40 (4.71 + 0.55 + 3.87 + 6.95 + 1.32), IV 20.12 (6.03 + 0.64 + 5.53 + 6.55 + 1.37); tibia I L/d: 50. Leg formula: 1243. Epigynum (Figs <xref ref-type="fig" rid="F6">6E</xref> and <xref ref-type="fig" rid="F8">8F</xref>) brown, roughly striped with distinct patterns and an almost quadrate-shaped apophysis on the top. Dorsal view of vulva (Figs <xref ref-type="fig" rid="F6">6F</xref> and <xref ref-type="fig" rid="F8">8G</xref>) with a rainbow-shaped, sclerotized arch anteriorly, two bent pore plates, and two long and bent sclerites.</p></tp:treatment-sec><tp:treatment-sec sec-type="variation"><title>Variation.</title><p>Male: Total body length: 4.38, 4.43, 4.50. Tibia I (n = 3): 9.36, 9.46, 9.57 (mean: 9.46). Female: Total body length 4.78–5.09. Tibia I (n = 8): 7.65–7.99 (mean 7.81).</p></tp:treatment-sec><tp:treatment-sec sec-type="distribution"><title>Distribution.</title><p>Only known from the type locality.</p></tp:treatment-sec><tp:treatment-sec sec-type="remarks"><title>Remarks.</title><p>Among the <italic><tp:taxon-name><tp:taxon-name-part taxon-name-part-type="genus">Pholcus</tp:taxon-name-part> <tp:taxon-name-part taxon-name-part-type="species">phungiformes</tp:taxon-name-part></tp:taxon-name></italic> group, the males of the new species resemble <italic><tp:taxon-name><tp:taxon-name-part taxon-name-part-type="genus">Pholcus</tp:taxon-name-part> <tp:taxon-name-part taxon-name-part-type="species">hamatus</tp:taxon-name-part></tp:taxon-name></italic> Tong &amp; Ji, 2010 by the following: uncus with a narrow, long and bent tip and a robust apophysis, without appendix and pseudo-appendix (Figs <xref ref-type="fig" rid="F5">5A</xref>, <xref ref-type="fig" rid="F6">6A–B</xref>, <xref ref-type="fig" rid="F7">7A</xref>). The females of the new species are distinguished from those of <italic><tp:taxon-name><tp:taxon-name-part taxon-name-part-type="genus">Pholcus</tp:taxon-name-part> <tp:taxon-name-part taxon-name-part-type="species">hamatus</tp:taxon-name-part></tp:taxon-name></italic> by the small and almost quadrate-shaped epigynal apophysis (Figs <xref ref-type="fig" rid="F6">6E</xref>, <xref ref-type="fig" rid="F8">8F</xref>).</p></tp:treatment-sec></tp:taxon-treatment>
