# Supplementary material for: Three new spider species of the genus Pholcus from the Taihang Mountains of China (Araneae, Pholcidae)
Source: Zookeys. 2016 Jun 22;(600):53–74. doi: 10.3897/zookeys.600.7924 (PMC4926681; doi:10.3897/zookeys.600.7924)
Supplement: XML Treatment for Pholcus auricularis [file zookeys.600.7924-treatment4.xml]

<!DOCTYPE tp:taxon-treatment
  PUBLIC "-//TaxonX//DTD Taxonomic Treatment Publishing DTD v0 20100105//EN" "tax-treatment-NSO.dtd">
<tp:taxon-treatment xmlns:tp="http://www.plazi.org/taxpub"><tp:treatment-meta><kwd-group><label>Taxon classification</label><kwd><named-content content-type="kingdom">Animalia</named-content></kwd><kwd><named-content content-type="order">Araneae</named-content></kwd><kwd><named-content content-type="family">Pholcidae</named-content></kwd></kwd-group><mixed-citation publication-type="journal"><person-group><name><surname>Zhang</surname><given-names>Bao-Shi</given-names></name><name><surname>Zhang</surname><given-names>Feng</given-names></name><name><surname>Liu</surname><given-names>Jing-Ze</given-names></name></person-group><article-title>Three new spider species of the genus <italic><tp:taxon-name><tp:taxon-name-part taxon-name-part-type="genus">Pholcus</tp:taxon-name-part></tp:taxon-name></italic> from the Taihang Mountains of China (<tp:taxon-name><tp:taxon-name-part taxon-name-part-type="order">Araneae</tp:taxon-name-part></tp:taxon-name>, <tp:taxon-name><tp:taxon-name-part taxon-name-part-type="family">Pholcidae</tp:taxon-name-part></tp:taxon-name>)</article-title><source>Zookeys</source><day>22</day><month>6</month><year>2016</year><volume>2016</volume><issue>600</issue><fpage>53</fpage><lpage>74</lpage><pub-id pub-id-type="doi">10.3897/zookeys.600.7924</pub-id></mixed-citation></tp:treatment-meta><tp:nomenclature><tp:taxon-name>
              <tp:taxon-name-part taxon-name-part-type="genus">Pholcus</tp:taxon-name-part>
              <tp:taxon-name-part taxon-name-part-type="species">auricularis</tp:taxon-name-part>
              <object-id xmlns:xlink="http://www.w3.org/1999/xlink" content-type="zoobank" xlink:type="simple">http://zoobank.org/294FFD7E-3826-48F3-8E79-A5BC1FA40825</object-id>
            </tp:taxon-name><tp:taxon-status xmlns:xlink="http://www.w3.org/1999/xlink" xlink:type="simple">sp. n.</tp:taxon-status><xref ref-type="fig" rid="F9">Figs 9</xref><xref ref-type="fig" rid="F10">, 10</xref><xref ref-type="fig" rid="F11">, 11</xref><xref ref-type="fig" rid="F12">, 12</xref></tp:nomenclature><tp:treatment-sec sec-type="type material"><title>Type material.</title><p>
              <bold>Holotype</bold>: male (<abbrev xmlns:xlink="http://www.w3.org/1999/xlink" content-type="institution" xlink:title="Museum of Hebei University, Baoding, P. R. China" xlink:type="simple">MHBU</abbrev>), CHINA: Hebei Province, Fuping County, Longquanguan Town, Liaodaobei Village, <named-content xmlns:xlink="http://www.w3.org/1999/xlink" content-type="dwc:verbatimCoordinates" xlink:type="simple"><named-content content-type="geo-json" specific-use="{&#34;type&#34;:&#34;Point&#34;,&#34;coordinates&#34;:[114.283333,38.266667]}" xlink:type="simple">38°16'N, 114°17'E</named-content></named-content>, alt. 1050 m, 5 August 2014, B.S. Zhang leg. <bold>Paratypes</bold>: 6 females (<abbrev xmlns:xlink="http://www.w3.org/1999/xlink" content-type="institution" xlink:title="Museum of Hebei University, Baoding, P. R. China" xlink:type="simple">MHBU</abbrev>), same data as in holotype.</p></tp:treatment-sec><tp:treatment-sec sec-type="etymology"><title>Etymology.</title><p>The specific name is from the Latin word “<italic>auricularis</italic>”, in reference to the shape of pedipalpi; adjective.</p><!--PageBreak--><!--PageBreak--><!--PageBreak--><!--PageBreak--><!--PageBreak--></tp:treatment-sec><tp:treatment-sec sec-type="diagnosis"><title>Diagnosis.</title><p>Distinguished by the combination of the following characters: uncus thin, ear-shaped, the tip of procursus thin and extending downward, epigynal apophysis short, thin and clavate, the tip thinner (Figs <xref ref-type="fig" rid="F9">9A–D</xref>, <xref ref-type="fig" rid="F10">10A–B</xref>, <xref ref-type="fig" rid="F10">10E</xref>, <xref ref-type="fig" rid="F11">11A–D</xref>, <xref ref-type="fig" rid="F12">12F</xref>).</p><fig id="F9" position="float" orientation="portrait"><label>Figure 9.</label><caption><p>
          <italic><tp:taxon-name><tp:taxon-name-part taxon-name-part-type="genus">Pholcus</tp:taxon-name-part> <tp:taxon-name-part taxon-name-part-type="species">auricularis</tp:taxon-name-part></tp:taxon-name></italic> sp. n., male holotype. <bold>A–B</bold> Pedipalpus (<bold>A</bold> prolateral view <bold>B</bold> retrolateral view) <bold>C–D</bold> Distal part of procursus (<bold>C</bold> prolateral view <bold>D</bold> retrolateral view). Scale bars: 0.2 mm (<bold>C, D</bold>); 0.5 mm (<bold>A, B</bold>).</p></caption><graphic xmlns:xlink="http://www.w3.org/1999/xlink" xlink:href="zookeys-600-053-g009.jpg" position="float" orientation="portrait" xlink:type="simple" id="oo_93175.jpg"/></fig><fig id="F10" position="float" orientation="portrait"><label>Figure 10.</label><caption><p>
          <italic><tp:taxon-name><tp:taxon-name-part taxon-name-part-type="genus">Pholcus</tp:taxon-name-part> <tp:taxon-name-part taxon-name-part-type="species">auricularis</tp:taxon-name-part></tp:taxon-name></italic> sp. n., male holotype (<bold>A–D</bold>) and female paratype (<bold>E–F</bold>) <bold>A–B</bold> Bulb and uncus (<bold>A</bold> prolateral view <bold>B</bold> retrolateral view) <bold>C–D</bold> Chelicerae (<bold>C</bold> frontal view <bold>D</bold> lateral view) <bold>E</bold> Epigynum, ventral view <bold>F</bold> Vulva, dorsal view. Scale bars: 0.2 mm.</p></caption><graphic xmlns:xlink="http://www.w3.org/1999/xlink" xlink:href="zookeys-600-053-g010.jpg" position="float" orientation="portrait" xlink:type="simple" id="oo_93176.jpg"/></fig><fig id="F11" position="float" orientation="portrait"><label>Figure 11.</label><caption><p>
          <italic><tp:taxon-name><tp:taxon-name-part taxon-name-part-type="genus">Pholcus</tp:taxon-name-part> <tp:taxon-name-part taxon-name-part-type="species">auricularis</tp:taxon-name-part></tp:taxon-name></italic> sp. n., male holotype. <bold>A–B</bold> Pedipalpus (<bold>A</bold> prolateral view <bold>B</bold> retrolateral view) <bold>C–D</bold> Distal part of procursus (<bold>C</bold> prolateral view <bold>D</bold> retrolateral view). Scale bars: 0.2 mm (<bold>C, D</bold>); 0.5 mm (<bold>A, B</bold>).</p></caption><graphic xmlns:xlink="http://www.w3.org/1999/xlink" xlink:href="zookeys-600-053-g011.jpg" position="float" orientation="portrait" xlink:type="simple" id="oo_93177.jpg"/></fig><fig id="F12" position="float" orientation="portrait"><label>Figure 12.</label><caption><p>
          <italic><tp:taxon-name><tp:taxon-name-part taxon-name-part-type="genus">Pholcus</tp:taxon-name-part> <tp:taxon-name-part taxon-name-part-type="species">auricularis</tp:taxon-name-part></tp:taxon-name></italic> sp. n., male holotype (<bold>A–E</bold>) and female paratype (<bold>F–G</bold>) <bold>A–C</bold> Habitus (<bold>A</bold> dorsal view <bold>B</bold> lateral view <bold>C</bold> ventral view) <bold>D–E</bold> Chelicerae (<bold>D</bold> frontal view <bold>E</bold> lateral view) <bold>F</bold> Epigynum, ventral view <bold>G</bold> Vulva, dorsal view. Scale bars: 0.2 mm (<bold>D–G</bold>); 1.0 mm (<bold>A–C</bold>).</p></caption><graphic xmlns:xlink="http://www.w3.org/1999/xlink" xlink:href="zookeys-600-053-g012.jpg" position="float" orientation="portrait" xlink:type="simple" id="oo_93178.jpg"/></fig></tp:treatment-sec><tp:treatment-sec sec-type="description"><title>Description.</title><p>Male (holotype): Total length 4.13 (5.32 with clypeus), prosoma 1.07 long, 1.19 wide, opisthosoma 2.87 long, 1.54 wide. Habitus as in Figs <xref ref-type="fig" rid="F12">12A–C</xref>. Dorsal shield of prosoma pale grey, with brown radiated stripes and bands marginally; thoracic groove absent; ocular area elevated, with short eye-stalks; ocular area pale grey, with a wide median brown band and two lateral brown bands beside PLEs, dorsal prosoma and ocular area both with dispersed dark brown spots, of them, two distinct spots behind PMEs; clypeus 0.21 high, pale grey, median part with brown patch. Diameter <abbrev xmlns:xlink="http://www.w3.org/1999/xlink" xlink:title="anterior median eye" xlink:type="simple">AME</abbrev> 0.07, <abbrev xmlns:xlink="http://www.w3.org/1999/xlink" xlink:title="anterior lateral eye" xlink:type="simple">ALE</abbrev> 0.10, <abbrev xmlns:xlink="http://www.w3.org/1999/xlink" xlink:title="posterior median eye" xlink:type="simple">PME</abbrev> 0.08, <abbrev xmlns:xlink="http://www.w3.org/1999/xlink" xlink:title="posterior lateral eye" xlink:type="simple">PLE</abbrev> 0.09. Distance <abbrev xmlns:xlink="http://www.w3.org/1999/xlink" xlink:title="anterior median eye" xlink:type="simple">AME</abbrev>-<abbrev xmlns:xlink="http://www.w3.org/1999/xlink" xlink:title="anterior median eye" xlink:type="simple">AME</abbrev> 0.04, <abbrev xmlns:xlink="http://www.w3.org/1999/xlink" xlink:title="anterior median eye" xlink:type="simple">AME</abbrev>-<abbrev xmlns:xlink="http://www.w3.org/1999/xlink" xlink:title="anterior lateral eye" xlink:type="simple">ALE</abbrev> 0.06, <abbrev xmlns:xlink="http://www.w3.org/1999/xlink" xlink:title="posterior median eye" xlink:type="simple">PME</abbrev>-<abbrev xmlns:xlink="http://www.w3.org/1999/xlink" xlink:title="posterior median eye" xlink:type="simple">PME</abbrev> 0.17, <abbrev xmlns:xlink="http://www.w3.org/1999/xlink" xlink:title="posterior median eye" xlink:type="simple">PME</abbrev>-<abbrev xmlns:xlink="http://www.w3.org/1999/xlink" xlink:title="posterior lateral eye" xlink:type="simple">PLE</abbrev> 0.06, <abbrev xmlns:xlink="http://www.w3.org/1999/xlink" xlink:title="anterior lateral eye" xlink:type="simple">ALE</abbrev>-<abbrev xmlns:xlink="http://www.w3.org/1999/xlink" xlink:title="anterior lateral eye" xlink:type="simple">ALE</abbrev> 0.47, <abbrev xmlns:xlink="http://www.w3.org/1999/xlink" xlink:title="posterior lateral eye" xlink:type="simple">PLE</abbrev>-<abbrev xmlns:xlink="http://www.w3.org/1999/xlink" xlink:title="posterior lateral eye" xlink:type="simple">PLE</abbrev> 0.54. <abbrev xmlns:xlink="http://www.w3.org/1999/xlink" xlink:title="median ocular area" xlink:type="simple">MOA</abbrev> 0.24 long, front width 0.16, back width 0.35. Chelicerae as in Figs <xref ref-type="fig" rid="F10">10C-D</xref> and <xref ref-type="fig" rid="F12">12D-E</xref>, with pair of long apophyses distally and prolateral part black, pair of unsclerotized thumb-shaped apophyses proximolaterally, and pair of nearly nipple-shaped apophyses frontally. Labium and endites brown, distal part pale, labium wider than long (0.27/0.19). Sternum wider than long (0.73/0.58), brown, median part of sternum light, margin pale grey. Legs long, pale grey, with four brown ring spots on femora and tibiae, one brown ring spot on proximal parts of metatarsi. Measurements of legs: I 21.14 (5.61 + 0.44 + 5.61 + 7.87 + 1.61), II 15.13 (4.54 + 0.27 + 3.75 + 5.34 + 1.23), III 11.14 (3.15 + 0.34 + 2.72 + 3.90 + 1.03), IV 14.89 (4.22 + 0.30 + 3.69 + 5.28 + 1.40); tibia I L/d: 51. Leg formula: 1243. Opisthosoma pale grey, with dark spots dorsally and laterally. Pedipalpi as in Figs <xref ref-type="fig" rid="F9">9A–D</xref> and <xref ref-type="fig" rid="F11">11A–D</xref>; trochanter with a moderate ventral apophysis; tibia with a sheet-shaped projection prolaterally; procursus simple, its tip extending downward, dorsal spines absent; uncus and embolus weakly sclerotized.</p><p>
              <bold>Female.</bold> Similar to male. One specimen measured: total length 4.95 (5.12 with clypeus), prosoma 1.35 long, 1.48 wide, opisthosoma 3.42 long, 2.35 wide. clypeus 0.22 high, yellow. Diameter <abbrev xmlns:xlink="http://www.w3.org/1999/xlink" xlink:title="anterior median eye" xlink:type="simple">AME</abbrev> 0.04, <abbrev xmlns:xlink="http://www.w3.org/1999/xlink" xlink:title="anterior lateral eye" xlink:type="simple">ALE</abbrev> 0.10, <abbrev xmlns:xlink="http://www.w3.org/1999/xlink" xlink:title="posterior median eye" xlink:type="simple">PME</abbrev> 0.10, <abbrev xmlns:xlink="http://www.w3.org/1999/xlink" xlink:title="posterior lateral eye" xlink:type="simple">PLE</abbrev> 0.12. Distance <abbrev xmlns:xlink="http://www.w3.org/1999/xlink" xlink:title="anterior median eye" xlink:type="simple">AME</abbrev>-<abbrev xmlns:xlink="http://www.w3.org/1999/xlink" xlink:title="anterior median eye" xlink:type="simple">AME</abbrev> 0.07, <abbrev xmlns:xlink="http://www.w3.org/1999/xlink" xlink:title="anterior median eye" xlink:type="simple">AME</abbrev>-<abbrev xmlns:xlink="http://www.w3.org/1999/xlink" xlink:title="anterior lateral eye" xlink:type="simple">ALE</abbrev> 0.06, <abbrev xmlns:xlink="http://www.w3.org/1999/xlink" xlink:title="posterior median eye" xlink:type="simple">PME</abbrev>-<abbrev xmlns:xlink="http://www.w3.org/1999/xlink" xlink:title="posterior median eye" xlink:type="simple">PME</abbrev> 0.23, <abbrev xmlns:xlink="http://www.w3.org/1999/xlink" xlink:title="posterior median eye" xlink:type="simple">PME</abbrev>-<abbrev xmlns:xlink="http://www.w3.org/1999/xlink" xlink:title="posterior lateral eye" xlink:type="simple">PLE</abbrev> 0.06, <abbrev xmlns:xlink="http://www.w3.org/1999/xlink" xlink:title="anterior lateral eye" xlink:type="simple">ALE</abbrev>-<abbrev xmlns:xlink="http://www.w3.org/1999/xlink" xlink:title="anterior lateral eye" xlink:type="simple">ALE</abbrev> 0.50, <abbrev xmlns:xlink="http://www.w3.org/1999/xlink" xlink:title="posterior lateral eye" xlink:type="simple">PLE</abbrev>-<abbrev xmlns:xlink="http://www.w3.org/1999/xlink" xlink:title="posterior lateral eye" xlink:type="simple">PLE</abbrev> 0.61. <abbrev xmlns:xlink="http://www.w3.org/1999/xlink" xlink:title="median ocular area" xlink:type="simple">MOA</abbrev> 0.21 long, front width 0.19, back width 0.37. Labium wider than long (0.27/0.18). Sternum wider than long (0.97/0.75). Measurements of legs: I 21.82 (7.00 + 0.56 + 5.59 + 7.42 + 1.25), II 18.03 (5.23 + 0.55 + 4.57 + 6.53 + 1.15), III 13.44 (3.80 + 0.39 + 3.31 + 4.91 + 1.03), IV 17.74 (4.86 + 0.52 + 4.48 + 6.69 + 1.19); tibia I L/d: 63. Leg formula: 1243. Epigynum (Figs <xref ref-type="fig" rid="F10">10E</xref> and <xref ref-type="fig" rid="F12">12F</xref>) brown, roughly triangular, with distinct patterns and a short rod-like apophysis on the top. Dorsal view of vulva (Figs <xref ref-type="fig" rid="F10">10F</xref> and <xref ref-type="fig" rid="F12">12G</xref>) with an M-shaped, sclerotized arch anteriorly, two closely spaced semilunar pore plates.</p></tp:treatment-sec><tp:treatment-sec sec-type="variation"><title>Variation.</title><p>Female: Total body length 4.68–4.95. Tibia I (n = 6): 6.56–7.00 (mean 6.86).</p></tp:treatment-sec><tp:treatment-sec sec-type="distribution"><title>Distribution.</title><p>Only known from the type locality.</p></tp:treatment-sec><tp:treatment-sec sec-type="remarks"><title>Remarks.</title><p>Among the <italic><tp:taxon-name><tp:taxon-name-part taxon-name-part-type="genus">Pholcus</tp:taxon-name-part> <tp:taxon-name-part taxon-name-part-type="species">phungiformes</tp:taxon-name-part></tp:taxon-name></italic> group, the new species resembles <italic><tp:taxon-name><tp:taxon-name-part taxon-name-part-type="genus">Pholcus</tp:taxon-name-part> <tp:taxon-name-part taxon-name-part-type="species">alloctospilus</tp:taxon-name-part></tp:taxon-name></italic> Zhu &amp; Gong, 1991 and <italic><tp:taxon-name><tp:taxon-name-part taxon-name-part-type="genus">Pholcus</tp:taxon-name-part> <tp:taxon-name-part taxon-name-part-type="species">fengchen</tp:taxon-name-part></tp:taxon-name></italic> Zhang &amp; Zhu, 2009, but can be distinguished from those by: the short and thick club-shaped projection on tip of procursus, chitinized plate of the epigynum triangular arch (Figs <xref ref-type="fig" rid="F9">9C–D</xref>, <xref ref-type="fig" rid="F10">10E</xref>, <xref ref-type="fig" rid="F11">11C–D</xref>, <xref ref-type="fig" rid="F12">12F</xref>).</p><!--PageBreak--></tp:treatment-sec></tp:taxon-treatment>
